# Supplementary material for: LC-MS/MS Analysis Unravels Deep Oxidation of Manganese Superoxide Dismutase in Kidney Cancer
Source: Int J Mol Sci. 2017 Feb 4;18(2):319. doi: 10.3390/ijms18020319 (PMC5343855; doi:10.3390/ijms18020319)
Supplement: Supplementary file 1 [file ijms-18-00319-s001.zip]

Archive with 2 entries (2 files):
- ijms-159250-SupplementaryFigures-Proofreading.pdf
- ijms-159250-SupplementaryTables-Proofreading.xlsx
